# Supplementary material for: Prediction of Coronary Artery Disease Extent and Severity Using Pulse Wave Velocity
Source: PLoS One. 2016 Dec 22;11(12):e0168598. doi: 10.1371/journal.pone.0168598 (PMC5179020; doi:10.1371/journal.pone.0168598)
Supplement: S2 Table — (XLSX) [file pone.0168598.s002.xlsx]

## Sheet: DATA
IDNUM	Age	Sex	Extent	Gensini	Height3	Weight3	BMI	WHR	Systbp3	Diasbp3	MAP	Smoker2	Hypert	Lipid	Diabet	nNmVs	BB	CCB	Nitrate	PWV	Aspirin	Clorid	OthAntiAng	ACE	ARB	A_Bloker	Statin
0006	72.085	2		13	1.71	80	27.36	57.3099	126	71	89.3333	0	0		0	0	0	0	0	12.0183	1	1	0	0	0	0	0
0008	64.709	2		48	1.69	79	27.66	59.1716	141	74	96.3333	0	1	0	0	2	1	0	1	15.6171	1	0	0	0	1	0	0
0572	63.101	2	67.9	41.5					99	49	65.6667	0	1	1	0	2	0	1	0	11.4625	0	0	0	1	0	0	0
0574	78.425	1		17					147	65	92.3333	0	1	1	0	0	1	0	0	14.6648	1	0	0	0	1	0	1
0575	63.589	2		9.5					95	55	68.3333	1	0	1	0	0	0	0	0	10.8514	0	0	0	0	0	0	0
0576	52.836	2		37.5					120	62	81.3333	1	0	1	0	2	0	0	0	10.3333	1	0	0	0	0	0	1
0578	70.148	2		28.5					135	65	88.3333	1	0	1	0	1	0	0	0	13.9293	0	0	0	0	0	0	1
0579	55.375	2		18					121	72	88.3333	0	0	0	1	1	0	0	0	10.4061	0	0	0	0	0	0	0
0580	49.479	2	0	0					147	96	113	0	1	1	0	0	0	0	0	10.1382	0	0	0	0	0	0	0
0581	27.871	2	6.7	80	1.8	95.6	29.51	61.1111	106	63	77.3333	1	0	1	0	1	0	0	0	8.59788	0	1	0	0	0	0	0
0582	59.101	2	0	0	1.73	82	27.4	58.9595	154	80	104.667	1	1	1	0	0	1	0	0	8.74811	1	0	0	0	1	0	1
0583	66.877	2			1.55	81	33.71	70.9677	116	64	81.3333	0	1	0	1		0	0	0	11.0155	0	0	0	0	0	1	0
0589	48.219	2	6.7	80	1.73	85.6	28.6	58.3815	128	83	98	1	1	1	0	1	0	0	0	9.1922	0	0	0	0	1	0	0
0594	59.293	1		0	1.52	49	21.21	52.6316	127	71	89.6667	0	0	1	0	1	0	0	0	12.4434	1	0	0	0	0	0	0
0597	63.866	2		82.5	1.71	80	27.36	51.462	140	88	105.333	0	1	1	0	1	1	0	0	9.71524	0	0	0	0	0	0	0
0602	47.51	2	5.7	81	1.77	84	26.81	49.1525	123	77	92.3333	0	0	0	0	1	0	0	0	9.83483	0	0	0	0	0	0	0
0615	47.775	2		55.5	1.78	83	26.2	60.6742	118	71	86.6667	1	0	1	0	2	0	0	0	8.58653	0	0	0	0	0	0	0
0621	65.022	2		23	1.76	92	29.7	58.5227	136	69	91.3333	0	0	1	1	1	0	0	0	24	1	0	0	0	0	0	1
0640	64.022	2	48.75	51	1.61	47	18.13	45.9627	97	54	68.3333	0	0	0	1	2	0	0	0	8.66551	0	0	0	0	0	0	0
0642	69.55	2	39.1667	117	1.65	91	33.43	61.2121	113	64	80.3333	0	0	0	0	1	0	0	0	14.3182	0	0	0	0	0	0	0
0644	63.162	2	81.6667	142.5	1.66	69	25.04	55.4217	121	68	85.6667	1	1	1	0	3	1	0	0	9.78078	0	0	0	0	0	0	0
0653	54.827	2	40.6667	57	1.69	93	32.56	59.7633	132	93	106	1	1	1	0	2	0	0	0	8.09399	0	0	0	0	0	0	0
0654	64.277	2	0	0	1.7	90	31.14	64.1176	159	92	114.333	0	1	1	0	0	0	0	0	11.3173	1	0	0	0	0	0	1
0656	63.844	2	9.66667	86.5	1.62	74	28.2	58.0247	101	53	69	0	0	1	1	1	0	0	0	10.8348	0	0	0	0	0	0	0
0657	43.589	2	57.6496	32.5	1.79	116	36.2	66.4804	124	52	76	1	0	1	1	2	0	0	0	15.4839	0	0	0	0	0	0	0
0665	64.189	1	23.125	94.5	1.58	64	25.64	55.0633	135	75	95	0	0	1	1	2	0	0	0	19.2708	1	0	0	0	0	0	1
0666	57.917	2	70.25	23.5	1.74	82	27.08	55.7471	167	84	111.667	1	1	1	1	1	1	1	0	16.2025	0	0	0	1	0	0	1
0667	52.844	2	48.899	29.5	1.7	108	37.37	51.1765	125	79	94.3333	0	0	1	0	3	0	0	0	10.3448	0	0	0	0	0	0	0
0668	48.671	2	50.9762	46	1.66	61	22.14	47.5904	115	67	83	0	1	1	0	3	1	0	0	11.4198	1	1	0	1	0	0	1
0669	66.827	2	39.5686	49	1.8	88	27.16	54.4444	108	78	88	1	0	0	0	1	0	0	0	13.1313	0	0	0	0	0	0	0
0671	63.512	2	33.1607	43	1.66	88	31.93	65.6627	135	63	87	1	0	0	0	1	0	0	0	15.311	1	0	0	0	0	0	0
0672	47.729	1	14.5455	36	1.62	92	35.06	66.6667	109	72	84.3333	1	0	1	1	1	0	0	0	11.8774	0	0	0	0	0	0	1
0673	46.929	2	35	17	1.68	82	29.05	57.7381	110	67	81.3333	1	1	0	0	1	1	0	0	8.63836	1	1	0	1	0	0	0
0675	78.206	2	17.6667	35	1.62	69	26.29	58.0247	105	67	79.6667	1	0	0	1	1	0	0	0	14.2019	1	0	0	0	0	0	0
0677	64.556	2	11.7949	82	1.68	96	34.01	66.6667	110	68	82	0	1	1	1	1	0	0	0	14.977	0	0	0	0	1	0	1
0678	62.841	2	58.3333	62	1.91	120	32.89	60.2094	135	82	99.6667	0	0	0	1	3	0	0	0	10.0709	1	0	0	0	0	0	0
0684	59.805	2	36.875	38.5	1.69	85	29.76	60.355	113	68	83	0	1	1	1	3	1	0	0	11.0185	1	0	0	0	0	0	0
0687	48.118	2	23.2095	48.5	1.62	67	25.53	57.4074	134	72	92.6667	1	0	1	1	2	0	0	0	11.9231	0	0	0	0	0	0	0
0688	59.652	2	37.6	32	1.69	64.35	22.53	49.1124	105	67	79.6667	1	0	0	0	1	0	0	0	9.18836	0	0	0	0	0	0	0
0689	49.66	2	9.5	1	1.78	102	32.19	61.7978	107	55	72.3333	1	0	1	1	1	0	0	0	9.09091	0	0	0	0	0	0	0
0690	54.507	2	2.5	32	1.68	75	26.57	52.381	100	62	74.6667	1	0	1	0	1	0	0	0	8.81543	0	0	0	0	0	0	1
0691	57.805	2	12.6491	55	1.76	86	27.76	56.25	124	74	90.6667	0	1	1	0	1	0	0	0	8.09769	0	0	0	1	0	0	1
0692	37.682	2	0	0	1.7	79	27.34	51.7647	113	71	85	0	0	0	0	0	0	0	0	9.27052	0	0	0	0	0	0	0
0693	54.327	2	54.1176	27.5	1.55	84	34.96	70.9677	106	64	78	1	1	1	1	2	0	0	0	10.1382	1	0	0	1	0	0	1
0694	71.855	1	1	2	1.44	70	33.76	54.8611	130	58	82	0	1	1	1	0	0	1	0	8.86736	0	0	0	1	0	0	1
0696	53.225	2	8	54	1.71	54	18.47	41.5205	114	71	85.3333	1	1	0	0	1	0	1	0	10.9735	0	0	0	0	0	0	0
0702	70.786	2	3.07692	20	1.72	90	30.42	61.0465	150	90	110	0	1	1	0	1	0	0	0	15.0562	0	1	0	1	0	0	1
0703	37.583	2	0	0	1.72	72	24.34	52.3256	131	76	94.3333	1	1	1	0	0	0	0	0	10.8333	0	0	0	1	0	0	0
0707	51.827	2	7.7	13	1.81	88	26.86	55.2486	130	80	96.6667	1	1	1	0	1	0	0	0	8.74636	1	1	0	1	0	0	1
0708	60.964	1	62.7656	48	1.61	67	25.85	54.0373	135	72	93	1	0	1	0	1	0	0	0	14.3498	0	0	0	0	0	0	1
0709	65.06	2	1.83333	1	1.76	92	29.7	63.0682	140	79	99.3333	0	1	0	1	0	0	0	0	12.2873	1	0	0	1	0	0	0
0711	41.881	2	22.5	29.5	1.75	92	30.04	61.1429	147	90	109	0	1	1	0	1	1	0	0	9.66077	1	1	0	1	0	0	0
0713	62.485	2	41.6667	63	1.73	72	24.06	52.0231	116	78	90.6667	0	0	1	0	3	0	0	0	7.53086	0	0	0	0	0	0	0
0714	54.436	2	71.75	62.5	1.67	57	20.44	42.515				0			0	3	0	0	0	10.1749	0	0	0	0	0	0	0
0715	62.275	1	14.0952	11.5	1.62	60	22.86	49.3827	103	68	79.6667	0	1	1	0	1	0	0	0	9.78793	0	0	0	1	0	0	1
0717	74.242	1	14.6667	4.5					142	60	87.3333	0	1	1	0	0	1	0	0	10.6401	0	0	0	0	1	0	1
0722	75.512	2	59.8413	48	1.59	69	27.29	56.6038	152	77	102	0	1	1	1	1	0	0	0	10.6036	1	0	0	0	0	0	0
0723	64.501	2	25.6684	41.5	1.68	83	29.41	59.5238	111	63	79	1	1	1	1	1	0	0	0	17.801	0	1	0	0	1	0	0
0724	55.46	1	0	0	1.56	86	35.34	67.9487	121	73	89	1	1	1	1	0	0	1	0	11.4695	0	0	0	0	1	0	0
0729	64.627	2	13.3929	22	1.74	83	27.41	56.3218	152	82	105.333	0	1		0	2	0	0	0	11.1309	1	0	0	0	1	0	0
0730	61.392	2	100	82.5	1.9	130	36.01	68.4211	131	74	93	0	0	0	1	3	0	0	0	14.0138	0	0	0	0	0	0	0
0733	76.74	1	8.57143	9	1.63	77	28.98	57.0552	132	73	92.6667	0	1	1	0	1	0	1	0	22.8956	1	0	0	0	1	0	1
0734	68.822	2	95	60.5	1.73	93	31.07	58.3815	143	88	106.333	0	1	1	0	2	0	0	0	10.9546	0	0	0	0	1	0	0
0735	75.918	2	4.86667	10	1.74	87	28.74	59.7701	124	64	84	0	0	0	0	1	0	0	0	13.4269	1	0	0	0	0	0	0
0736	75.567	2	16.2527	38	1.54	79	33.31	72.7273	107	59	75	0	0	1	1	1	0	0	0	10.306	1	1	0	0	0	0	1
0738	49.884	2	10.3571	12.5	1.73	108	36.09	72.2543	139	66	90.3333	0	1	1	0	1	0	1	1	10.8985	0	1	1	1	0	0	1
0746	64.504	1	2.5	2	1.69	81	28.36	56.8047	118	67	84	0	0	1	0	0	0	0	0	12.9623	0	0	0	0	0	0	1
0747	58.704	2	27.2429	65	1.72	84	28.39	55.2326	135	75	95	0	0	1	0	3	0	0	0	24.3446	1	0	0	0	0	0	1
0748	63.258	2	29.7326	24.5	1.66	85.6	31.06	63.253	157	88	111	0	1	0	1	1	0	0	0	16.7464	1	0	0	1	1	0	0
0756	35.726	2	81.5	130.5	1.77	103	32.88	58.7571	136	79	98	0	0	1	1	3	0	0	0	11.1853	1	0	0	0	0	0	0
0758	77.614	2	88.2353	119.5	1.58	61.7	24.72	59.4937	167	60	95.6667	0	1	0	1	2	1	0	0	16.0526	1	0	0	0	1	0	0
0760	58.289	2	71.3333	38.5	1.66	80	29.03	56.6265	118	66	83.3333	1	0	1	0	2	0	0	0	13.0693	1	0	0	0	0	0	0
0762	59.663	1	0	0	1.7	57	19.72	43.5294	135	82	99.6667	1	1		0	0	0	1	0	9.43683	1	0	0	0	0	0	0
0769	78.431	2	6.17647	9	1.74	70	23.12	55.1724	117	68	84.3333	0	0	0	1	0	0	0	0	11.5453	0	0	0	0	0	0	0
0771	60.575	2	0	0	1.73	97	32.41	61.8497	172	71	104.667	1	1	1	0	0	0	0	0	7.94781	0	0	0	0	0	0	0
0773	69.545	1	0	0	1.52	67	29	59.8684	102	67	78.6667	0	0	1	0	0	0	0	0	14.8248	0	0	0	0	0	0	1
0775	73.063	2	11.8889	36.5	1.67	72	25.82	52.0958	169	94	119	0	1	1	0	1	0	1	0	14.8936	0	0	0	0	0	0	0
0780	36.518	2	4.14286	81	1.69	83	29.06	55.0296	155	89	111	1	1	1	0	1	1	0	0	13.3733	0	0	0	0	0	0	0
0781	60.94	2	0	0	1.8	86	26.54	57.2222	111	61	77.6667	0	0	1	0	0	0	0	0	11.3636	0	0	0	0	0	0	0
0783	64.493	2	13.0409	23.5	1.6	63	24.61	59.375	146	98	114	0	1	1	1	0	0	0	0	13.8636	0	0	0	0	1	0	1
0785	53.367	2	0	0	1.83	90.2	26.93	58.4699	114	83	93.3333	0	0	1	0	0	0	0	0	7.46634	1	0	0	0	0	0	0
0787	67.858	2	60.125	71	1.61	68	26.23	61.4907	151	83	105.667	0	1	0	0	3	0	1	0	16.8508	0	0	0	0	0	0	0
0788	69.055	2	2.85714	4	1.67	82	29.4	62.8743	118	60	79.3333	0	0	1	1	1	0	0	0	11.0906	0	0	0	0	0	0	1
0789	67.101	2	9.82353	12	1.66	81	29.39	63.253	126	76	92.6667	0	0	1	0	1	0	0	0	11.6732	1	0	0	0	0	0	0
0792	56.814	1	0	0	1.53	62.3	26.61	58.1699	123	72	89	0	1	1	1	0	1	0	0	5.71719	1	0	0	1	0	0	1
0795	66.223	2	90	44	1.63	71	26.72	57.0552	127	68	87.6667	0	1	1	1	3	0	0	0	16.4456	0	0	0	0	1	0	1
0796	62.827	2	17.75	4.5	1.77	90.6	28.92	55.3672	148	76	100	0	1		0	0	0	0	0	12.963	0	0	0	0	0	0	0
0797	91.942	1	11.4286	5	1.62	58.3	22.21	56.7901	134	57	82.6667	0	1	1	0	0	0	0	1	17.9054	0	0	0	1	1	0	1
0798	60.973	1	37.5657	18.5	1.67	88.2	31.63	61.0778	133	68	89.6667	1	1	1	0	0	0	1	1	18.6782	1	1	0	0	0	0	1
0801	61.184	2	50.2857	92	1.69	101	35.36	63.9053	136	84	101.333	0	1	1	0	3	1	1	0	12.7619	1	0	0	0	0	0	1
0803	48.786	2	22.1905	47.5	1.72	107	36.17	62.7907	127	63	84.3333	1	0	0	0	2	0	0	0	7.87402	0	0	0	0	0	0	0
0804	62.94	2	36.3545	103.5	1.74	81	26.75	56.3218	133	80	97.6667	0	1	0	0	2	0	0	0	9.11854	0	0	0	0	0	1	0
0808	63.551	2	0	0	1.99	119	30.05	57.7889	130	65	86.6667	1	0	1	0	0	0	0	0	16.3717	1	0	0	0	0	0	0
0810	59.83	2	56.1688	122.5	1.83	110	32.85	65.5738	127	90	102.333	1	0	1	1	2	0	0	0	10.241	0	1	0	0	0	0	0
0812	68.288	2	41.3942	14	1.73	118	39.43	72.8324	126	75	92	0	0	1	1	1	0	0	0	8.81935	1	0	0	0	0	0	0
0813	68.274	2	64.5	147	1.7	93	32.18	58.8235	150	75	100	0	1		0	3	0	0	0	20.3988	1	0	0	1	0	0	0
0822	52.488	2	79.4444	108.5	1.71	69	23.6	50.2924	115	84	94.3333	0	0	1	0	2	0	0	0	11.1215	0	0	0	0	0	0	0
0823	84.189	2	26.2381	21.5	1.61	74	28.55	60.2484	132	52	78.6667	0	0	1	1	1	0	0	0	13.0872	1	0	0	0	0	0	0
0825	61.562	2	2.66667	8	1.82	101	30.49	54.9451	130	79	96	0	1	1	0	1	0	1	0	17.0792	0	0	0	0	1	0	1
0830	63.611	2	58.225	125.5	1.65	64.7	23.76	54.5455	110	66	80.6667	1	1	1	0	2	0	0	0	9.69231	0	0	0	0	1	0	1
0832	64.348	2	82.5833	192.5	1.72	73	24.68	48.8372	107	67	80.3333	1	0	1	1	3	0	0	0	12.1841	0	0	0	0	0	0	0
0833	53.359	2	27.619	20.5	1.74	96	31.71	55.7471	135	86	102.333	0	1	1	0	2	1	0	0	10.6557	0	0	0	0	0	0	0
0841	43.364	2	49.5694	52	1.84	89	26.29	51.6304	117	67	83.6667	0	1	1	1	2	0	0	0	9.41704	0	0	0	0	1	0	0
0842	73.132	1	18	164	1.63	75.1	28.27	55.2147	117	61	79.6667	0	1	1	0	1	0	1	0	13.9908	1	0	0	0	0	0	1
0844	60.723	1	2.66667	10.5	1.65	60.8	22.33	54.5455	124	62	82.6667	0	1	1	0	1	1	0	0	9.01254	0	1	0	1	0	1	1
0847	50.726	2	41.4643	81	1.66	69	25.04	49.3976	100	57	71.3333	1	0	1	0	2	0	0	0	9.28571	1	0	0	0	0	0	0
0851	36.633	1	90	69.5	1.66	74	26.85	52.4096	132	68	89.3333	0	0	0	0	3	0	0	0	9.11017	0	0	1	0	0	0	0
0852	77.597	2	77.625	89	1.64	76	28.26	57.3171	108	58	74.6667	0	1	1	0	2	1	1	0	13.8829	1	0	0	0	0	0	1
0855	48.326	2	66.9818	129	1.75	71	23.18	47.4286	120	70	86.6667	1	0	1	0	2	0	0	0	9.40666	0	0	0	0	0	0	0
0860	55.518	2	80.9683	38	1.67	100.3	35.96	60.479	141	71	94.3333	1	1	1	1	3	1	0	0	10.56	0	0	0	0	0	0	1
0862	56.036	2	12.0821	6.5	1.62	97	36.96	70.9877	114	66	82	0	1	1	0	0	0	1	0	10.3744	0	0	0	0	0	0	1
0864	57.107	2	27.1429	15	1.82	73.2	22.1	46.7033	129	101	110.333	0	1	1	1	1	0	0	0	10.0318	0	0	0	0	0	0	0
0865	57.997	2	5.71429	83	1.74	85	28.08	51.7241	129	74	92.3333	0	0	1	0	1	0	0	0	11.1207	1	0	0	0	0	0	0
0867	72.964	2	1.66205	10	1.71	74.5	25.48	49.7076	122	51	74.6667	0	1	1	0	1	0	0	0	22.3404	0	0	0	1	1	0	1
0870	77.162	2	32.1296	80.5	1.72	75	25.35	55.2326	156	79	104.667	1	1	1	0	3	0	0	0	14.0167	0	0	0	1	0	0	1
0871	45.003	2	27.4	18.5	1.8	86	26.54	52.7778	101	46	64.3333	0	1	1	0	1	1	0	0	8.27858	1	0	0	1	0	0	0
0873	53.726	2	74.0128	65.5	1.9	87.5	24.24	45.7895	111	49	69.6667	1	0	1	0	3	0	0	0	11.6162	1	0	0	0	0	0	0
0875	73.178	2	32.9524	44	1.89	89.2	24.97	52.9101	134	78	96.6667	0	0		0	2	0	0	0	11.4566	1	0	0	0	0	0	0
0876	64.523	2	32.2756	25	1.71	70	23.94	51.462	113	52	72.3333	1	1	1	1	2	1	0	0	17.6944	0	0	0	0	1	0	1
0878	75.211	2	75.3333	182	1.62	74	28.2	60.4938	156	68	97.3333	0	1	0	0	3	0	0	0	16.4524	0	0	0	0	0	0	0
0879	57.866	2	63.9688	67	1.65	75	27.55	55.7576	127	74	91.6667	0	0	1	1	2	0	0	0	8.33333	1	1	0	0	0	0	0
0880	72.447	1	0	0	1.53	68	29.05	61.4379	154	77	102.667	0	1		1	0	0	0	0	18.8136	1	0	0	0	1	0	0
0903	62.47	1	10.2083	29	1.6	58.3	22.77	63.75	140	85	103.333	0	0	0	1	1	0	0	0	13.0137	0	0	0	0	0	0	0
0904	63.611	1	0	0	1.69	88	30.81	59.1716	158	43	81.3333	0	1	1	1	0	0	0	0	6.63943	1	0	0	0	1	0	1
0908	57.263	2	0	0	1.77	70	22.34	50.8475	124	70	88	0	0	1	0	0	0	0	0	9.97001	0	0	0	0	0	0	1
0909	61.2	2	20.4534	19	1.73	76.3	25.49	54.3353	137	73	94.3333	0	1	1	1	1	1	1	0	13.6564	1	1	0	0	1	0	0
0910	68.819	2	43.3333	11	1.74	81	26.75	56.8966	131	88	102.333	0	1	1	1	0	0	1	0	19.1011	0	0	0	0	0	0	1
0913	68.016	2	37.5926	10	1.77	98	31.28	59.887	104	62	76	0	0	1	1	1	0	0	0	13.1429	1	0	0	0	0	0	0
0925	55.156	2	20.8766	19.5	1.78	86.4	27.27	50.5618	146	85	105.333	0	1	1	0	1	0	0	0	10.8553	1	0	0	0	0	0	0
0930	83.696	2	4.66667	2.5	1.62	65	24.77	58.0247	72	52	58.6667	0	1	0	0	0	1	0	0	9.3702	1	0	0	0	0	0	0
0933	68.427	2	24.6667	48	1.79	79	24.66	51.3966	115	67	83	0	1	1	0	2	1	1	0	13.5135	1	1	0	0	1	0	1
0934	61.964	2	49.3333	43.5	1.62	61.7	23.51	50	135	71	92.3333	0	1	1	0	2	1	1	0	24.5652	1	0	0	0	0	0	1
0935	76.726	2	0	0	1.63	70	26.35	59.5092	147	64	91.6667	0	1	1	0	0	0	0	0	11.25	1	1	0	0	1	0	1
0937	57.362	2	52.9167	38.5	1.67	62	22.23	47.9042	129	95	106.333	0	1		1	1	0	0	0	15.748	0	0	0	0	0	0	0
0939	58.186	2	48.4444	60.5	1.7	102	35.29	64.1176	131	83	99	0	0	1	0	1	0	0	0	10.0752	1	0	0	0	0	0	0
0941	53.967	1	0	0	1.59	63	24.92	54.717	120	56	77.3333	1	0	1	0	0	0	0	0	8.33333	0	1	0	0	0	0	1
0944	34.847	1	20	27		105			106	58	74	1	1	0	0	1	0	1	0	8.5752	1	0	0	1	0	0	0
0952	63.759	2	95	72.5	1.65	62.5	22.96	50.9091	111	67	81.6667	0	0	0	0	2	0	0	0	11.7063	0	0	0	0	0	0	0
0953	46.238	2	4.57143	48	1.79	96.75	30.2	54.7486	114	64	80.6667	0	0	1	0	1	0	0	0	11.2054	1	0	0	0	0	0	0
0954	51.008	2	29.0628	9.5	1.64	77	28.63	57.9268	123	74	90.3333	0	0	0	1	1	0	0	0	11.9626	0	0	0	0	0	0	0
0956	49.838	2	16.3203	22	1.7	93.7	32.42	63.5294				0	1	1	1	1	0	0	0	17.6166	1	0	0	1	0	0	1
0957	65.151	2	29.5417	38.5	1.73	83.7	27.97	55.4913	111	63	79	0	1		0	1	0	0	0	13.0515	0	0	0	1	0	0	0
0960	45.03	2	0	0	1.65	57.5	21.12	43.6364	122	68	86	0	1	0	0	0	1	0	0	9.47867	0	0	0	0	0	0	0
0965	77.052	2	61.3333	46.5	1.91	88	24.12	56.0209	123	62	82.3333	0	0	0	0	2	0	0	0	7.40957	1	0	0	0	0	0	0
0966	59.17	2	95.625	82	1.62	62	23.62	51.2346	113	73	86.3333	0	1	1	1	3	0	0	0	18.0723	1	0	0	0	1	0	1
0967	82.26	1	15.1449	6	1.53	67.9	29.01	58.1699	160	70	100	0	1	1	1	0	0	0	0	17.6119	0	0	0	1	0	0	1
0969	70.842	2	33.3333	73	1.64	83	30.86	63.4146	116	83	94	0	1	1	1	1	0	1	0	12.233	0	0	0	0	0	1	1
0971	56.847	2	7.47826	13	1.65	68	24.98	55.7576	146	85	105.333	1	1	1	0	1	0	0	0	11.1864	0	0	0	0	0	0	1
0973	53.255	2	97.5	53.5	1.72	78	26.37	55.814	125	72	89.6667	1	0	1	0	3	0	0	0	11.5854	0	0	0	0	0	0	0
0974	56.118	2	0	0	1.7	93.85	32.47	64.1176	120	80	93.3333	0	0	1	0	0	0	0	0	9.18499	0	0	0	0	0	0	0
0975	53.178	2	63.3426	29.5	1.7	95.75	33.13	64.7059	173	103	126.333	1	1	1	1	2	1	0	0	20.3264	0	0	0	1	0	0	0
0976	78.853	1	1	4	1.62	61.25	23.34	55.5556	105	59	74.3333	0	0		0	1	0	0	0	12.4498	0	1	0	0	0	0	0
0977	75.688	2	13.01	57	1.6	61.4	23.98	57.5	142	76	98	0	1	1	0	1	0	0	0	12.9167	0	1	0	0	0	0	1
0980	71.022	1	26.6667	18.5	1.64	54.85	20.39	48.7805	121	81	94.3333	0	0	0	0	1	0	0	0	10.2113	1	0	0	0	0	0	0
0981	68.956	1	0	0	1.57	72.4	29.37	54.7771	150	74	99.3333	0	1	0	0	0	0	0	0	9.48122	1	0	0	0	0	0	0
0984	67.69	2	70.6667	45	1.74	100.1	33.06	70.1149	104	62	76	0	0	1	1	2	0	0	0	13.0841	0	0	0	0	0	0	1
0985	64.932	2	0	0	1.77	84.6	27	58.7571	132	65	87.3333	0	1	1	0	0	0	0	0	16.5485	0	0	0	1	0	0	0
0988	54.798	2	41.9259	56.5	1.63	72	27.1	55.8282	126	77	93.3333	0	0	0	0	3	0	0	0	13.1696	1	0	0	0	0	0	0
0994	47.337	2	52.8413	29.5	1.78	99	31.25	57.3034	134	84	100.667	0	0	1	1	2	0	0	0	15.222	0	0	0	0	0	0	1
0995	68.375	2	68.2054	71	1.82	87.6	26.45	56.044	137	77	97	0	0	1	0	1	0	0	0	16.9951	1	1	0	0	0	0	0
0996	59.721	1	15.8874	23.5	1.63	94	35.38	63.1902	134	69	90.6667	0	1	0	1	1	1	0	0	14.2857	0	0	0	0	0	0	0
0998	59.518	2	0	0	1.65	66.2	24.32	52.1212	123	71	88.3333	0	1	1	0	0	0	0	0	7.97799	1	1	0	1	0	0	0
0999	48.578	2	95	81	1.87	88.9	25.42	48.1283	107	65	79	1	0		0	3	0	0	0	9.1623	1	0	0	0	0	0	0
1001	49.786	2	0	0	1.86	115	33.24	61.828	127	79	95	0	0	1	0	0	0	0	0	11.8852	0	1	0	0	0	0	0
1004	65.285	2	14.5811	11	1.67	85	30.48	59.2814	139	77	97.6667	1	0	1	0	0	0	0	0	12.7434	1	0	0	0	0	0	0
1009	58.571	1	42.4953	58.5	1.68	84.8	30.05	60.7143	65	45	51.6667	1	1	1	1	2	0	0	0	13.7214	0	0	0	1	0	0	1
1010	62.361	1	37.2738	47.5	1.68	76	26.93	48.2143	144	68	93.3333	0	1	1	1	1	0	0	0	7.79977	0	0	0	0	0	0	0
1011	58.817	2	33.4048	91	1.61	93	35.88	66.4596	121	78	92.3333	1	0	0	0	1	0	0	0	10.9515	0	0	0	0	0	0	0
1012	62.112	1	0	0	1.67	61.1	21.91	55.0898	106	60	75.3333	0	0	1	0	0	0	0	0	12.0792	0	0	0	0	0	0	0
1013	53.811	2	3.33333	2	1.8	103.1	31.82	65.5556	155	101	119	0	1	1	0	0	0	0	0	16.0377	0	0	0	0	0	0	1
1016	53.532	1	0	0	1.54	64	26.99	60.3896	177	95	122.333	0	1	1	0	0	0	0	0	16.3352	0	0	0	0	0	1	1
1018	61.762	2	41.2443	22	1.64	95	35.32	67.0732	154	76	102	0	1	1	1	1	0	0	0	22.8873	1	0	0	0	0	0	1
1020	80.159	2	53.6953	55	1.66	68.2	24.75	53.6145	146	65	92	0	1	1	0	2	1	0	0	25.3165	1	1	0	0	0	0	0
1021	41.449	1	1.67857	2	1.52	80	34.63	65.1316	93	58	69.6667	1	1	1	1	0	1	0	1	8.99054	0	0	0	0	0	0	1
1022	76.214	1	28.1255	14	1.61	80.9	31.21	65.2174	146	58	87.3333	0	1	1	0	0	0	0	0	9.59119	0	1	0	0	1	0	0
1023	57.803	2	9.7619	52	1.59	75	29.67	57.8616	114	69	84	1	1	1	0	1	0	0	0	10.1399	0	0	0	0	1	0	0
1028	66.779	1	0	0	1.54	58	24.46		99	76	83.6667	0	0	0	0	0	0	0	0	7.2904	1	0	0	0	0	0	0
1029	44.822	2	52.8289	112.5	1.69	61	21.36	48.5207	100	67	78	1	1	1	0	3	1	0	0	5.6553	0	0	0	0	0	0	1
1030	67.603	2	47.7611	27.5	1.8	99	30.56	61.1111	124	71	88.6667	1	0	0	0	2	0	0	0	12.2966	1	0	0	0	0	0	0
1031	55.921	1	9.00621	34	1.61	83.1	32.06	65.2174	122	83	96	1	1		0	1	0	0	0	9.81013	0	0	0	1	0	0	0
1032	58.757	2	54.2083	24	1.78	106	33.46	61.7978	167	88	114.333	0	1	1	1	1	1	0	0	16.317	1	1	0	0	0	0	1
1033	40.942	2	0	0	1.88	71	20.09	41.4894	118	55	76	0	0		0	0	0	0	0	8.46063	1	0	0	0	0	0	0
1036	42.484	2	46.3778	22.5	1.69	80	28.01	55.6213	113	79	90.3333	0	0	1	1	1	0	0	0	10.3286	0	0	0	0	0	0	1
1038	64.808	2	24.1209	59.5	1.82	94.7	28.59	60.4396	92	76	81.3333	0	1	1	0	1	1	0	0	10.5919	0	0	0	1	0	0	1
1040	62.705	1		0	1.6	63	24.61	58.125	91	55	67	0	1	1	0	0	1	0	0	12.6819	0	0	0	0	1	0	1
1041	60.258	2	0	0	1.88	110	31.12	61.1702	124	79	94	0	1	1	0	0	1	0	0	11.3671	1	0	0	0	0	0	1
1047	68.132	2	81.3333	22	1.67	73	26.18	58.0838	102	58	72.6667	0	1	1	0	1	1	0	0	12.1	0	1	0	1	0	0	1
1048	42.181	2	0	0	1.86	76	21.97	47.3118	140	90	106.667	0	0	1	0	0	0	0	0	11.3274	0	0	0	0	0	0	0
1049	57.255	2	83.8333	63	1.72	95	32.11	58.1395	132	84	100	0	0	0	0	3	0	0	0	12.6606	0	0	0	0	0	0	0
1050	31.096	2	2.5	8	1.88	101	28.58	51.5957	129	65	86.3333	0	0	1	0	1	0	0	0	10.8239	0	0	0	0	0	0	1
1051	65.721	1	41.6667	54.5	1.71	95	32.49	74.8538	122	70	87.3333	0	1	1	0	1	1	0	0	9.94236	0	0	0	0	0	0	1
1053	58.489	1	0	0	1.57	57.5	23.33	43.949	107	69	81.6667	0	1	0	0	0	0	0	0	8.33333	0	0	0	0	1	0	0
1057	66.692	2	0	0	1.85	74	21.62	51.3514	137	79	98.3333	0	0	1	0	0	0	0	0	13.7787	1	0	0	0	0	0	1
1059	62.872	2	57.3929	24.5	1.66	85.7	31.1	62.0482	152	75	100.667	0	1	1	1	1	1	0	0	27.1889	0	0	0	0	0	1	1
1062	74.312	2	72	31.5	1.54	51	21.5	53.2468	142	80	100.667	0	1	0	0	1	0	0	0	12.7193	1	0	0	0	0	0	0
1063	52.786	2	27.4167	11.5	1.82	82.4	24.88	53.2967	136	82	100	0	0	1	0	0	0	0	0	14.1631	0	1	0	0	0	0	1
1064	48.386	2	0	0	1.63	63	23.71	55.2147	126	79	94.6667	0	0		0	0	0	0	0	7.36196	0	0	0	0	0	0	0
1067	55.921	2	30.5833	36	1.68	92	32.6	66.0714	184	105	131.333	1	1	1	0	2	0	0	0	12.523	0	1	0	1	1	0	1
1070	80.515	2	42	33	1.72	73	24.68	55.814	187	90	122.333	0	1	1	0	2	0	0	0	16.8449	0	0	0	0	1	0	1
1071	64.419	2	23.2755	113	1.63	66	24.84	58.8957	130	66	87.3333	0	0	0	1	2	0	0	0	14.3167	0	0	1	0	0	0	0
1073	56.436	2	0	0	1.62	89	33.91	61.7284	145	85	105	0	1	0	1	0	0	0	0	11.9863	1	0	0	0	1	0	0
1074	59.863	2	34.9767	27.5	1.7	76	26.3	57.6471	137	82	100.333	0	1	1	0	2	1	0	0	10.7018	1	0	0	1	0	0	1
1078	59.427	2	0	0	1.7	103	35.64	62.9412	127	58	81	0	0		0	0	0	0	0	9.45946	0	0	0	0	0	0	0
1079	58.255	2	11.9451	7	1.74	91.5	30.22	58.046	111	73	85.6667	0	1	1	1	0	0	0	0	10.3618	0	0	0	0	1	0	0
1083	41.638	2	0	0	1.67	66	23.67	53.2934	109	66	80.3333	1	1	1	0	0	1	0	0	9.12052	0	0	0	0	0	0	0
1085	40.019	2	0	0	1.76	63	20.34	46.5909	129	78	95	0	0		0	0	0	0	0	12.2568	0	0	0	0	0	0	0
1087	54.145	2	14.9123	6.5	1.57	75	30.43	61.7834	111	88	95.6667	0	0	1	0	0	0	0	0	15.9601	1	0	0	0	0	0	0
1088	50.932	2	48.6	30	1.72	78	26.37	58.1395	104	63	76.6667	0	0	1	1	3	0	0	0	11.8868	0	0	0	0	0	0	1
1090	67.493	2	12.3333	7	1.6	68	26.56	62.5	132	81	98	0	0		1	0	0	0	0	16.0804	1	1	0	0	0	0	0
1096	65.173	2	49.5556	50	1.7	91.7	31.73	65.8824	108	64	78.6667	0	0	1	0	2	0	0	0	14.0461	1	0	0	0	0	0	1
1097	56.458	2	7.025	6	1.78	78	24.62	51.6854	118	73	88	0	1	1	0	0	1	0	0	8.60215	0	1	0	1	0	0	1
1098	67.915	2	0	0	1.7	81	28.03	58.8235	131	100	110.333	0	1	0	0	0	0	0	0	17.2973	0	0	0	0	0	0	0
1099	50.268	2	82.5	78	1.79	88	27.46	47.486	97	53	67.6667	1	0	1	0	2	0	0	0	9.08529	0	0	0	0	0	0	0
1100	32.353	2	0	0	1.67	69	24.74	42.515	110	70	83.3333	0	0		0	0	0	0	0	6.59404	0	0	0	0	0	0	0
1108	60.668	2	40.1667	15	1.76	86	27.76	58.5227	152	89	110	0	1	1	1	0	1	0	1	10.4199	1	1	0	1	0	0	1
1109	43.384	2	80.6667	80	1.65	71.5	26.26	50.303	136	85	102	1	1	1	0	3	1	1	0	10.6489	1	0	0	1	0	0	1
1110	75.345	2	72.4167	40	1.71	85	29.07	55.5556	103	68	79.6667	1	1	1	0	1	0	0	0	22.9236	1	0	0	0	1	0	1
1112	56.803	2	19.359	10.5	1.72	88	29.75	64.5349	152	78	102.667	0	1	1	0	0	0	0	0	9.80392	1	0	0	1	0	0	1
1113	74.304	1	0	0	1.52	51	22.07	59.8684	105	65	78.3333	0	0	1	0	0	0	0	0	11.5217	1	1	0	0	0	0	0
1114	55.422	2	30.7738	22.5	1.78	67	21.15	45.5056	135	88	103.667	0	0		0	2	0	0	0	18.4211	1	0	0	0	0	0	0
1121	81.753	2	40.6602	42.5	1.72	66	22.31	50	163	65	97.6667	0	1	1	0	3	0	0	0	11.2167	1	0	0	1	0	0	1
1122	52.367	1	0	0	1.57	64	25.96	60.5096	142	80	100.667	0	1	1	0	0	0	0	0	13.2118	0	0	0	0	0	1	0
1123	78.14	2	54.3333	23.5	1.75	86	28.08	64.5714	147	69	95	1	1	1	1	1	0	1	0	18.2306	0	0	0	0	1	0	0
1124	54.984	1	21.6667	16.5	1.6	61.5	24.02	49.375	117	77	90.3333	0	1	1	0	1	0	0	0	9.22619	1	0	0	0	1	0	0
1127	61.688	2	10	52	1.715	83	28.22	55.9767	115	70	85	0	0	1	0	1	0	0	0	10.2962	0	0	0	0	0	0	0
1132	63.266	2	7.48571	5.5	1.65	83	30.49	61.8182	113	67	82.3333	0	1	1	0	0	0	0	0	11.0379	1	0	0	0	1	0	1
1136	56.167	2	0	0	1.71	104	35.57	67.8363	129	86	100.333	0	1		0	0	0	0	0	8.67925	1	0	0	0	1	0	0
1137	42.068	2	0	0	1.7	90	31.14	58.8235	128	85	99.3333	1	1	1	0	0	1	0	0	10.8333	0	0	0	0	0	0	0
1140	85.912	2	40.6667	11.5	1.62	86.5	32.96	66.6667	148	59	88.6667	0	1		1	0	1	0	1	16.9492	1	0	0	0	0	0	0
1141	38.943	2	62.2593	55.5	1.65	79	29.02	63.0303	128	72	90.6667	0	1	1	1	2	0	1	0	10.101	0	0	0	0	1	0	1
1143	48.592	2	61	20.5	1.77	85	27.13	54.2373	122	80	94	0	0	1	0	1	0	0	0	9.33522	0	0	0	0	0	0	1
1144	70.943	1	51.6667	26.5	1.61	57	21.99	52.795	118	59	78.6667	0	1	1	0	2	0	1	0	13.9618	0	0	0	0	1	0	1
1145	34.624	2	27.963	40	1.76	83	26.79	57.3864	119	64	82.3333	1	1	1	1	1	0	1	0	8.76963	0	0	0	0	0	0	0
1146	61.153	2	59.1667	31	1.59	71	28.08	57.2327	139	73	95	0	1	1	1	1	0	0	0	15.2968	1	0	0	1	0	0	1
1147	62.09	1	0.333333	1.5	1.67	80	28.69	50.2994	129	79	95.6667	0	0	1	0	0	0	0	0	12.4521	0	0	0	0	0	0	1
1148	50.52	2	10.1667	52.5	1.88	105	29.71	55.3191	108	67	80.6667	0	0	0	0	1	0	0	0	9.90305	0	0	0	0	0	0	0
1152	77.918	2	0	0	1.63	82	30.86	73.0061	137	76	96.3333	0	1		0	0	1	0	0	13.4259	0	0	0	0	1	0	0
1160	70.883	1	25.588	38	1.56	64.1	26.34	57.0513	193	85	121	0	1	1	0	1	0	0	0	16.6757	1	1	0	0	0	0	1
1162	47.937	2	57.4	66	1.62	72	27.43	54.9383	107	58	74.3333	0	0	1	0	1	0	0	0	13.3612	0	0	0	0	0	0	0
1165	83.959	2	76.4706	126	1.7	80	27.68	67.6471	115	70	85	0	1	1	0	3	1	0	1	9.45537	0	0	0	0	0	0	1
1168	57.647	2	39.8333	38	1.8	80	24.69	52.7778	109	57	74.3333	1	0	1	0	2	0	0	0	10.2564	0	0	0	0	0	0	0
1170	59.085	1	0	0	1.6	67	26.17	46.875	110	64	79.3333	0	0	1	0	0	0	0	0	7.11864	0	0	0	0	0	0	0
1171	73.885	1	6.36364	3.5	1.56	59.6	24.49	58.3333	138	63	88	0	1	1	1	0	1	1	0	9.1443	0	0	0	0	0	0	1
1174	80.375	1	23.4286	13	1.48	56	25.57	49.3243	119	43	68.3333	0	1	1	1	0	1	0	0	31.5104	0	1	1	0	1	0	1
1175	76.386	1	57.9231	79	1.61	77	29.71	54.6584	134	73	93.3333	0	0	1	1	2	0	0	0	16.1842	0	0	0	0	0	0	1
1176	45.329	2	80	92	1.69	69.3	24.26	56.213	106	73	84	0	0	1	1	2	0	0	0	8.62534	0	1	0	0	0	0	0
1178	81.918	2	95	82.5	1.73	74.8	24.99	53.7572	163	85	111	0	1	1	0	3	0	1	1	20.2346	1	0	1	0	0	0	1
1179	72.384	2	71	56	1.79	108.4	33.83	67.5978	140	67	91.3333	0	1	1	0	1	1	0	1	14.7338	0	0	0	0	0	0	1
1182	68.304	2	37.6667	89	1.81	84	25.64	55.2486	92	68	76	1	0	1	0	1	0	0	0	11.0613	1	0	0	0	0	0	1
1189	60.477	2	24.1429	39.5	1.74	75	24.77	54.023	85	58	67	1	1	0	1	1	0	0	0	11.2934	0	0	0	0	1	0	0
1200	79.299	2	57.1528	136	1.71	65	22.23	58.4795	136	68	90.6667	0	1	1	1	3	0	1	0	15.1852	0	0	0	0	0	0	1
1201	74.112	2	79.1071	102.5	1.72	72	24.34	56.3953	165	96	119	0	1	1	1	3	1	1	0	12.0553	0	0	0	0	0	1	1
1207	78.627	2	82.5	82.5	1.74	50.7	16.75	39.6552	118	78	91.3333	0	1	1	0	3	1	0	0	16.5365	1	0	0	1	0	0	1
1208	41.77	2	13	6.5	1.69	66	23.11	47.3373	126	85	98.6667	0	0	1	0	0	0	0	0	11.9192	0	0	0	0	0	0	0
1209	49.449	1	0	0	1.67	64	22.95	46.7066	100	56	70.6667	1	0	0	0	0	0	0	0	7.69728	1	0	0	0	0	0	0
1211	58.014	1	2.14286	12	1.62	85	32.39	61.7284	147	75	99	0	1	0	1	1	0	1	0	15.6716	0	0	0	1	0	0	0
1212	44.504	1	39.7619	26	1.66	66	23.95	59.6386	90	59	69.3333	0	1	1	0	1	0	1	0	11.8343	0	0	0	0	0	0	0
1213	57.701	2	3.23887	1	1.74	89.3	29.5	57.4713	151	75	100.333	0	1	0	0	0	0	0	0	13.4078	0	0	0	1	0	0	0
1214	68.652	2	39.9656	15.5	1.66	83	30.12	65.0602	105	63	77	0	0	1	0	0	0	0	0	10.2874	0	0	0	0	0	0	0
1215	68.11	2	77.1429	12.5	1.76	87	28.09	53.9773	118	61	80	1	1	1	1	0	1	1	0	17.1309	0	0	0	0	1	1	1
1217	58.452	2	16.2222	82.5	1.66	83	30.12	60.241	120	81	94	1	0	0	1	1	0	0	0	9.58466	1	0	0	0	0	0	0
1219	52.096	2	12.4524	38	1.81	80	24.42	48.0663	128	77	94	1	0	1	0	1	0	0	0	7.35456	0	0	0	0	0	0	1
1221	52.674	1	0	0	1.61	77	29.71	59.0062	142	102	115.333	1	1		0	0	1	0	0	11.0635	0	0	0	0	0	0	0
1222	54.26	1	0	0	1.64	72.4	26.92	51.8293	137	86	103	0	1	1	0	0	0	0	0	10.8036	0	0	0	0	1	0	0
1223	34.974	2	0	0	1.94	100	26.57	49.4845	128	54	78.6667	1	0		0	0	0	0	0	8.38881	0	0	0	0	0	0	0
1226	69.148	1	14.072	20.5	1.66	69	25.04	48.7952	146	70	95.3333	1	1	1	0	1	0	0	0	8.60285	1	0	0	0	0	0	0
1227	60.06	2	33	30	1.87	100	28.6	54.5455	122	87	98.6667	0	1	1	0	1	0	0	0	10.5915	0	0	0	0	1	0	1
1229	46.908	2	19.4167	58	1.68	86	30.47	63.0952	131	73	92.3333	1	1	0	1	1	0	0	0	9.09091	0	0	0	0	1	0	0
1230	38.079	2	1.14286	5	1.8	112	34.57	61.1111	162	100	120.667	0	1	0	0	1	0	0	0	11.7399	0	0	0	0	0	0	0
1233	61.597	1	3.33333	3	1.58	58	23.23	55.6962	115	71	85.6667	0	1	0	1	0	0	0	0	9.1653	0	0	0	1	0	0	0
1236	61.129	2	28.1389	52	1.65	66	24.24	60.6061	123	58	79.6667	0	1	1	1	3	1	0	0	8.13124	0	0	0	1	1	1	0
1237	55.285	2	0	0	1.85	99	28.93	56.7568	139	77	97.6667	0	1	1	0	0	1	1	0	11.2985	0	0	0	0	0	0	0
1239	66.865	2	25	82.5	1.61	69	26.62	55.9006	139	66	90.3333	0	0	1	0	1	0	0	0	12.6761	0	0	0	0	0	0	1
1241	58.684	2	64.6471	29	1.85	83	24.25	52.4324	145	86	105.667	0	1	1	0	1	0	0	0	16.1168	0	0	0	0	0	0	0
1242	55.064	1	11.1364	4	1.68	107.71	38.16	83.3333	151	89	109.667	1	1	1	0	0	0	0	0	10.045	1	0	0	0	0	0	0
1243	68.896	2	100	99	1.69	80	28.01	37.8698	129	71	90.3333	0	1	1	1	3	0	1	0	12.0336	0	0	0	0	1	0	1
1245	65.31	2	4.61538	1	1.56	62	25.48	53.8462	128	69	88.6667	0	0	1	0	0	0	0	0	14.2353	0	0	0	0	0	0	1
1246	44.227	2	0	0	1.74	104	34.35	64.9425	113	83	93	1	1	0	0	0	0	0	0	8.88591	0	0	0	1	0	0	0
1248	57.575	2	100	98.5	1.72	82	27.72	58.7209	124	79	94	0	1	1	0	3	0	0	0	8.125	0	0	0	0	1	0	0
1249	49.186	1	3.33333	3.5	1.53	76	32.47	64.7059	141	100	113.667	0	1	1	0	0	0	1	0	10.9434	1	0	0	0	0	0	1
1250	61.203	2	51.0758	108	1.66	76	27.58	54.2169	110	65	80	0	0	0	0	2	0	0	0	8.4	1	0	0	0	0	0	0
1252	76.433	2	39.2381	39.5	1.7	62.8	21.73	54.7059	130	60	83.3333	0	0	0	0	2	0	0	0	11.8852	0	0	0	0	0	0	0
1253	64.97	2	26	33.5	1.745	77.8	25.55	56.7335	133	80	97.6667	1	1	1	0	3	1	0	0	9.87362	0	0	0	0	0	0	0
1254	69.378	2	6.14286	5	1.62	67	25.53	61.1111	160	90	113.333	0	1	0	1	0	0	1	0	11.5607	0	1	0	0	0	0	0
1257	52.249	2	0	0	1.7	95	32.87	61.7647	133	79	97	0	1	1	0	0	1	0	0	9.10308	0	0	0	0	0	0	1
1258	35.712	2	95	93.5	1.7	78	26.99	54.1176	126	74	91.3333	0	1	0	0	2	1	0	0	8.09399	0	0	0	0	0	0	0
1260	81.841	1	33.6364	84	1.49	78	35.13	70.4698	114	70	84.6667	0	1	1	1	1	0	1	1	8.22539	1	0	0	0	1	0	1
1261	59.586	1	51.8441	58.5	1.63	65	24.46	52.1472	124	84	97.3333	1	1	1	1	2	0	0	0	8.97833	0	0	0	1	0	0	0
1262	72.326	1	22.5952	17	1.53	63.5	27.13	53.5948	127	56	79.6667	1	1	1	1	1	0	0	0	10.7321	0	1	1	0	1	0	1
1264	40.145	2	70.82	52	1.76	108	34.87	62.5	137	71	93	0	0	1	0	1	0	0	0	9.7429	0	0	0	0	0	0	0
1266	58.553	2	49.4	65	1.7	76	26.3	55.8824	110	70	83.3333	0	1	1	1	2	0	0	0	14.8741	0	0	0	1	0	0	0
1267	61.507	2	100	83.5	1.71	84.9	29.03	61.4035	131	73	92.3333	0	0	1	1	3	0	0	0	9.95334	0	1	0	0	0	0	1
1271	38.419	2	48.375	169.5	1.72	85	28.73	54.6512	111	72	85	0	0	1	0	3	0	0	0	12.1951	0	0	0	0	0	0	0
1273	68.479	2	91	143	1.72	69	23.32	58.1395	105	72	83	1	1	1	1	3	0	1	0	14.0909	0	1	0	1	1	0	1
1274	65.967	2	0	0	1.62	65	24.77	50.6173	168	71	103.333	0	1	0	0	0	0	0	0	12.0527	1	0	0	0	0	0	0
1277	62.657	1	23.8182	53.5	1.5	74	32.89	64.6667	129	88	101.667	0	1	1	1	1	0	1	0	16.4179	0	0	0	1	0	0	1
1278	57.668	2	0	0	1.7	93	32.18	62.9412	147	70	95.6667	0	1	1	1	0	1	1	0	14.0496	1	0	0	0	0	0	1
1280	52.353	1	40.239	16	1.64	72	26.77	53.0488	104	65	78	0	0	1	0	1	0	0	0	10.0649	0	0	0	0	0	0	0
1281	62.826	1	7.5	3.5	1.67	84	30.12	61.0778	128	88	101.333	1	1	1	1	0	0	1	0	15.8009	1	0	0	1	0	0	1
1283	62.668	2	100	65.5	1.66	69	25.04	59.6386	140	55	83.3333	0	1	1	0	3	0	0	1	21.831	1	0	0	1	1	0	1
1284	63.029	2	0	0	1.76	90	29.05	57.3864	138	86	103.333	0	1	1	0	0	0	1	0	9.23277	1	0	0	0	0	0	0
1285	79.844	1	94.4444	47	1.64	72	26.77	54.2683	127	49	75	0	0		0	2	0	0	0	24.1935	0	0	0	0	0	0	0
1287	65.704	2	27.5	6	1.74	103	34.02	59.1954	159	74	102.333	0	1	1	0	0	0	1	0	10.2921	1	0	0	0	1	0	1
1288	62.753	1	41	43.5	1.56	56	23.01	44.2308	129	73	91.6667	1	0	0	0	1	0	0	0	12.3596	0	0	0	0	0	0	0
1290	59.187	2	100	89	1.65	74	27.18	57.5758	155	85	108.333	0	1	1	1	3	1	0	0	10.1027	1	1	0	0	0	0	1
1291	55.663	2	85.8333	29	1.8	76	23.46	48.8889	121	75	90.3333	0	1	1	0	0	0	0	0	8.15348	1	0	0	0	1	0	1
1292	64.301	2	31.5123	45	1.69	88	30.81	65.0888	136	90	105.333	1	0	1	0	1	0	0	0	11.6949	1	0	0	0	0	0	1
1296	54.766	2	26.2957	20.5	1.77	93.5	29.84	58.7571	119	76	90.3333	0	0	1	0	1	0	0	0	10.4069	1	0	0	0	0	0	1
1299	77.616	2	73.9286	53	1.78	71	22.41	55.0562	142	58	86	0	1		0	1	0	0	0	20.0599	0	0	0	0	1	1	0
1300	65.121	2	0	0	1.67	106.5	38.19	73.6527	142	83	102.667	0	1		0	0	0	1	0	13.8277	1	0	0	0	0	0	0
1301	44.016	2	11.9048	9								0	1	1	1	0	1	0	0	11.8959	1	0	0	0	0	0	1
1302	68.605	1	8.25188	12	1.65	72.9	26.78	52.1212	133	56	81.6667	0	1	1	1	1	0	1	0	12.6506	0	0	0	0	1	0	1
1303	52.003	1	0	0	1.6	77	30.08	61.25	122	73	89.3333	0	0	1	0	0	0	0	0	8.72675	1	0	0	0	0	0	0
1304	73.118	1	21.342	5.5	1.6	59	23.05	49.375	138	72	94	1	1	1	0	0	0	1	0	23.6434	0	0	0	0	1	0	1
1306	77.033	1	49.6795	23	1.72	64	21.63	49.4186	161	74	103	0	1	1	0	0	0	1	0	21.9178	1	0	0	0	1	0	1
1312	63.234	2	95	61.5	1.58	95	38.05	74.0506	150	84	106	0	1	1	0	3	0	0	0	10.6164	1	0	0	0	1	0	1
1314	50.159	2	94.4444	91	1.82	110	33.21	62.6374	145	83	103.667	1	1	1	1	2	1	0	0	14.8454	0	1	0	0	0	0	1
1315	63.067	2	34.2857	93.5	1.7	90	31.14	62.3529	138	77	97.3333	0	0	1	0	2	0	0	0	11.4467	1	0	0	0	0	0	1
1317	37.907	2	59.226	56	1.71	73	24.96	49.1228	111	62	78.3333	1	0	1	0	1	0	0	0	11.5028	0	0	0	0	0	0	1
1321	76.225	2	72.2619	128.5	1.68	86	30.47	63.6905	123	72	89	0	0	1	1	3	0	0	0	16.7808	1	0	0	0	0	0	1
1322	52.693	1	24.2105	86	1.63	70	26.35	58.8957	112	70	84	1	1	1	0	1	1	0	0	10.8247	0	0	0	0	0	0	0
1323	48.362	2	0	0	1.84	98.9	29.21	60.8696	131	76	94.3333	1	0	0	1	0	0	0	0	8.06271	1	0	0	0	0	0	0
1325	64.962	1	30.4524	18	1.31	63	36.71	72.5191	128	65	86	0	1	1	0	1	0	1	0	14.3852	1	0	0	0	0	0	1
1329	41.455	2	88.6667	32.5	1.67	72	25.82	50.8982	129	81	97	1	1		0	1	1	0	0	10.0962	0	0	0	0	0	0	0
1330	53.373	2	9.11111	7	1.82	72	21.74	43.956	144	87	106	0	1	1	0	1	0	0	1	10.5939	1	1	0	0	0	0	1
1332	63.545	2	38.0833	21.5	1.62	70	26.67	58.0247	118	75	89.3333	0	0	1	0	2	0	0	0	10.7317	1	0	0	0	0	0	0
1334	54.725	1	6.35714	10.5	1.63	84.9	31.95	63.8037	152	75	100.667	0	1	1	0	0	1	1	0	9.17574	0	1	0	1	1	0	1
1335	30.644	2	22	81	1.8	107	33.02	58.3333	110	68	82	0	0	1	0	1	0	0	0	8.44687	0	0	0	0	0	0	0
1336	45.008	2	12.2857	10.5	1.65	82	30.12	54.5455	153	89	110.333	0	1	1	1	0	0	0	0	12.5	0	0	0	0	0	0	0
1337	71.789	2	17.5714	94.5	1.69	85	29.76	55.6213	108	69	82	0	0	1	0	2	0	0	1	10.2564	0	0	0	0	0	0	0
1338	53.795	1	0	0	1.69	79.4	27.8	55.6213	123	61	81.6667	0	1	1	0	0	0	1	0	7	1	0	0	0	0	0	1
1341	50.594	2	2.66667	10.5	1.69	57	19.96	41.4201	125	69	87.6667	0	0	1	0	1	0	0	0	15.3285	0	0	0	0	0	0	1
1342	52.981	2	0	0	1.71	76	25.99	52.6316	131	64	86.3333	0	1	1	0	0	1	0	0	8.96785	0	0	0	0	0	0	0
1344	58.142	2	0	0	1.85	96.6	28.22	62.1622	121	62	81.6667	0	1	0	1	0	1	1	0	20.743	1	0	0	0	1	0	0
1345	68.077	1	51.5	107.5	1.54	59	24.88	51.2987	119	71	87	0	1	1	0	2	0	0	0	10.3571	1	0	0	1	0	0	1
1348	67.086	2	15.3512	9.5	1.66	68	24.68	53.6145	143	78	99.6667	0	1	1		0	0	0	0	10.3011	0	0	0	0	0	0	1
1349	50.293	2	20.5123	12.5	1.77	60	19.15	40.678	105	63	77	0	1	0	0	1	1	0	0	10.8059	1	0	0	0	0	0	0
1350	69.534	2	35	28	1.54	70	29.52	61.039	129	79	95.6667	0	0	0	0	0	0	0	0	10.2752	0	0	0	0	0	0	0
1351	75.608	2	71.4286	95	1.62	70	26.67	60.4938	121	62	81.6667	0	1	1	1	1	0	1	0	15.7459	1	0	0	0	0	0	1
1352	67.258	2	27.6032	80	1.64	76	28.26	60.9756	123	68	86.3333	0	0	1	1	3	0	0	0	9.00164	0	0	0	0	0	0	1
1353	71.37	2	100	33	1.67	97.8	35.07	73.0539	160	92	114.667	0	1	1	1	1	0	1	1	20.2454	1	1	0	0	0	0	1
1355	72.742	2	25.1964	7.5	1.78	85	26.83	57.3034	136	74	94.6667	0	1	1	0	0	1	0	0	24.3902	1	0	0	0	0	1	1
1360	65.975	1	38.254	31	1.6	62	24.22	55	113	69	83.6667	0	1	0	0	1	0	0	0	12.6794	0	0	1	0	1	0	0
1364	85.773	1	82.625	169	1.52	54.7	23.68	59.8684	99	45	63	0	1	1	0	3	1	1	0	10.7368	1	0	1	0	1	0	1
